# Supplementary material for: 7-[(3-Chloro-6-methyl-6,11-dihydro­dibenzo[c,f][1,2]thia­zepin-11-yl)amino]­hepta­noic acid S,S-dioxide hydro­chloride
Source: Acta Crystallogr Sect E Struct Rep Online. 2012 Oct 13;68(Pt 11):o3136. doi: 10.1107/S1600536812042432 (PMC3515238; doi:10.1107/S1600536812042432)
Supplement: Supplementary file 1 [file e-68-o3136-sup1.cif]

##############################################################################
#                                                                            #
# This CIF contains the data in a paper accepted for publication in          #
# Acta Crystallographica Section E. It conforms to the requirements of       #
# Notes for Authors for Acta Crystallographica Section E, and has been       #
# peer reviewed under the auspices of the IUCr Commission on Journals.       #
#                                                                            #
# Full details of the Crystallographic Information File format               #
# are given in the paper "The Crystallographic Information File (CIF):       #
# a New Standard Archive File for Crystallography" by S. R. Hall, F. H.      #
# Allen and I. D. Brown [Acta Cryst. (1991), A47, 655-685].                  #
#                                                                            #
# The current version of the core CIF dictionary is obtainable from          #
# ftp://ftp.iucr.org/pub/cif_core.dic.                                       #
#                                                                            #
# Software is freely available for graphical display of the structure(s)     #
# in this CIF. For information consult the CIF software page                 #
# http://www.iucr.org/resources/cif/software.                                #
#                                                                            #
# This file may be used for bona fide research purposes within the           #
# scientific community so long as proper attribution is given to the journal # 
# article from which it was obtained.                                        #
#                                                                            #
##############################################################################
data_global
_audit_creation_method     SHELXL-97
_journal_date_recd_electronic     2012-08-31
_journal_date_accepted     2012-10-10
_journal_name_full     'Acta Crystallographica, Section E'
_journal_year     2012
_journal_volume     68
_journal_issue     11
_journal_page_first     o3136
_journal_page_last     o3136
_journal_paper_category     QO
_journal_paper_doi     10.1107/S1600536812042432
_journal_coeditor_code     PV2586
_publ_contact_author_name     A.Zvirgzdins
_publ_contact_author_address
;University of Latvia, Department of Chemistry, Kr. Valdemara street 48,
Riga, LV-1013, Latvia
;
_publ_contact_author_email     alvis.zvirgzdins@lais.lv
_publ_contact_author_phone      37128239929
_publ_section_title
;\
7-[(3-Chloro-6-methyl-6,11-dihydrodibenzo[<i>c</i>,<i>f</i>][1,2]thiazepin-11-\
yl)amino]heptanoic acid <i>S</i>,<i>S</i>-dioxide hydrochloride
;
loop_
    _publ_author_name
    _publ_author_footnote
    _publ_author_address
    'Mishnev, Anatoly' .
;
Latvian Institute of Organic Synthesis
Aizkraukles Street 21
Riga
LV-1006
Latvia
;
    'Zvirgzdins, Alvis' .
;
University of Latvia, Department of Chemistry, Kr. Valdemara Street 48,
Riga, LV-1013, Latvia
;
    'Actins, Andris' .
;
University of Latvia, Department of Chemistry, Kr. Valdemara Street 48,
Riga, LV-1013, Latvia
;
    'Delina, Mara' .
;
University of Latvia, Department of Chemistry, Kr. Valdemara Street 48,
Riga, LV-1013, Latvia
;
_publ_section_synopsis     .
_chemical_name_systematic
;
7-[(3-Chloro-6-methyl-6,11-dihydrodibenzo[<i>c</i>,<i>f</i>][1,2]thiazepin-
11-yl)amino]heptanoic acid <i>S</i>,<i>S</i>-dioxide hydrochloride
;
_chemical_name_common     'tianeptine hydrochloride'
_chemical_formula_moiety     'C21 H26 Cl N2 O4 S, Cl'
_chemical_formula_sum     'C21 H26 Cl2 N2 O4 S'
_chemical_formula_iupac     'C21 H26 Cl N2 O4 S + , Cl -'
_chemical_formula_weight     473.40
_chemical_melting_point     ?
_symmetry_cell_setting     triclinic
_symmetry_space_group_name_H-M     'P -1'
_symmetry_space_group_name_Hall     '-P 1'
loop_
    _symmetry_equiv_pos_as_xyz
    'x, y, z'
    '-x, -y, -z'
_cell_length_a     9.5439(2)
_cell_length_b     10.0910(2)
_cell_length_c     13.1802(3)
_cell_angle_alpha     104.4000(12)
_cell_angle_beta     101.5380(10)
_cell_angle_gamma     105.0180(11)
_cell_volume     1139.04(4)
_cell_formula_units_Z     2
_cell_measurement_reflns_used     6759
_cell_measurement_theta_min     0.998
_cell_measurement_theta_max     27.103
_cell_measurement_temperature     190(2)
_exptl_crystal_description     'plate'
_exptl_crystal_colour     'colourless'
_exptl_crystal_size_max     0.24
_exptl_crystal_size_mid     0.20
_exptl_crystal_size_min     0.14
_exptl_crystal_density_diffrn     1.380
_exptl_crystal_density_meas     ?
_exptl_crystal_density_method     'not measured'
_exptl_crystal_F_000     496
_exptl_absorpt_coefficient_mu     0.406
_exptl_absorpt_correction_type     none
_exptl_absorpt_process_details     ?
_exptl_absorpt_correction_T_min     ?
_exptl_absorpt_correction_T_max     ?
_exptl_special_details     ?
_diffrn_ambient_temperature     190(2)
_diffrn_radiation_type     MoK\a
_diffrn_radiation_wavelength     0.71073
_diffrn_radiation_source     'fine-focus sealed tube'
_diffrn_radiation_monochromator     graphite
_diffrn_measurement_device_type     'Nonius KappaCCD'
_diffrn_measurement_method     'CCD'
_diffrn_detector_area_resol_mean     ?
_diffrn_reflns_number     7552
_diffrn_reflns_av_R_equivalents     0.0208
_diffrn_reflns_av_sigmaI/netI     0.0473
_diffrn_reflns_theta_min     3.13
_diffrn_reflns_theta_max     27.10
_diffrn_reflns_theta_full     27.10
_diffrn_measured_fraction_theta_max     0.992
_diffrn_measured_fraction_theta_full     0.992
_diffrn_reflns_limit_h_min     -11
_diffrn_reflns_limit_h_max     12
_diffrn_reflns_limit_k_min     -12
_diffrn_reflns_limit_k_max     12
_diffrn_reflns_limit_l_min     -16
_diffrn_reflns_limit_l_max     16
_diffrn_standards_number     0
_diffrn_standards_interval_count     ?
_diffrn_standards_interval_time     ?
_diffrn_standards_decay_%     ?
_refine_special_details
;
Refinement of <i>F</i>^2^ against ALL reflections. The weighted <i>R</i>-factor
<i>wR</i> and goodness of fit <i>S</i> are based on <i>F</i>^2^, conventional
<i>R</i>-factors <i>R</i> are based on <i>F</i>, with <i>F</i> set to zero for
negative <i>F</i>^2^. The threshold expression of <i>F</i>^2^ >
\s(<i>F</i>^2^) is used only for calculating <i>R</i>-factors(gt) <i>etc</i>.
and is not relevant to the choice of reflections for refinement.
<i>R</i>-factors based on <i>F</i>^2^ are statistically about twice as large
as those based on <i>F</i>, and <i>R</i>- factors based on ALL data will be
even larger.
;
_reflns_number_total     4985
_reflns_number_gt     4015
_reflns_threshold_expression     >2sigma(I)
_refine_ls_structure_factor_coef     Fsqd
_refine_ls_matrix_type     full
_refine_ls_R_factor_all     0.0551
_refine_ls_R_factor_gt     0.0401
_refine_ls_wR_factor_gt     0.0921
_refine_ls_wR_factor_ref     0.1002
_refine_ls_goodness_of_fit_ref     1.028
_refine_ls_restrained_S_all     1.028
_refine_ls_number_reflns     4985
_refine_ls_number_parameters     273
_refine_ls_number_restraints     0
_refine_ls_hydrogen_treatment     constr
_refine_ls_weighting_scheme     calc
_refine_ls_weighting_details
         'calc w=1/[\s^2^(Fo^2^)+(0.0363P)^2^+0.6410P] where P=(Fo^2^+2Fc^2^)/3'
_atom_sites_solution_hydrogens     geom
_atom_sites_solution_primary     direct
_atom_sites_solution_secondary     difmap
_refine_ls_shift/su_max     0.018
_refine_ls_shift/su_mean     0.003
_refine_diff_density_max     0.762
_refine_diff_density_min     -0.343
_refine_ls_extinction_method     none
_refine_ls_extinction_coef     ?
loop_
    _atom_type_symbol
    _atom_type_description
    _atom_type_scat_dispersion_real
    _atom_type_scat_dispersion_imag
    _atom_type_scat_source
    'C' 'C' 0.0033 0.0016
                         'International Tables Vol C Tables 4.2.6.8 and 6.1.1.4'
    'H' 'H' 0.0000 0.0000
                         'International Tables Vol C Tables 4.2.6.8 and 6.1.1.4'
    'N' 'N' 0.0061 0.0033
                         'International Tables Vol C Tables 4.2.6.8 and 6.1.1.4'
    'O' 'O' 0.0106 0.0060
                         'International Tables Vol C Tables 4.2.6.8 and 6.1.1.4'
    'S' 'S' 0.1246 0.1234
                         'International Tables Vol C Tables 4.2.6.8 and 6.1.1.4'
    'Cl' 'Cl' 0.1484 0.1585
                         'International Tables Vol C Tables 4.2.6.8 and 6.1.1.4'
_computing_data_collection     'COLLECT (Hooft, 1998)'
_computing_cell_refinement     'HKL DENZO (Otwinowski & Minor, 1997)'
_computing_data_reduction     'SCALEPACK (Otwinowski & Minor, 1997)'
_computing_structure_solution     'SHELXS97 (Sheldrick, 2008)'
_computing_structure_refinement     'SHELXL97 (Sheldrick, 2008)'
_computing_molecular_graphics     '<i>Mercury</i> (Macrae <i>et al.</i>, 2008)'
_computing_publication_material
                        'SHELXL97 (Sheldrick, 2008) and publCIF (Westrip, 2010)'
loop_
    _atom_site_type_symbol
    _atom_site_label
    _atom_site_fract_x
    _atom_site_fract_y
    _atom_site_fract_z
    _atom_site_U_iso_or_equiv
    _atom_site_adp_type
    _atom_site_calc_flag
    _atom_site_refinement_flags
    _atom_site_occupancy
    _atom_site_symmetry_multiplicity
    _atom_site_disorder_assembly
    _atom_site_disorder_group
    Cl Cl1 0.48761(6) 0.92769(6) 0.32682(5) 0.03721(15) Uani d . 1 1 . .
    S S1 1.08561(5) 1.04778(5) 0.36222(4) 0.02568(12) Uani d . 1 1 . .
    Cl Cl2 0.77093(5) 0.48993(5) -0.09234(4) 0.03147(13) Uani d . 1 1 . .
    O O2 1.17517(14) 0.95570(14) 0.37600(11) 0.0274(3) Uani d . 1 1 . .
    N N2 1.04759(17) 0.69630(16) 0.20172(13) 0.0218(3) Uani d . 1 1 . .
    H H3A 1.1139 0.6682 0.1689 0.026 Uiso calc R 1 1 . .
    H H3B 1.0994 0.7516 0.2708 0.026 Uiso calc R 1 1 . .
    O O4 0.57739(17) 0.42297(18) 0.67606(12) 0.0375(4) Uani d . 1 1 . .
    H H6 0.6331 0.4443 0.7378 0.056 Uiso calc R 1 1 . .
    O O1 1.08744(17) 1.15746(16) 0.45495(12) 0.0371(4) Uani d . 1 1 . .
    O O3 0.76590(16) 0.35639(18) 0.62834(12) 0.0382(4) Uani d . 1 1 . .
    N N1 1.13800(18) 1.12491(17) 0.27471(14) 0.0281(4) Uani d . 1 1 . .
    C C5 0.7141(2) 0.7622(2) 0.13441(16) 0.0264(4) Uani d . 1 1 . .
    H H2 0.6903 0.6926 0.0667 0.032 Uiso calc R 1 1 . .
    C C4 0.5978(2) 0.7900(2) 0.17507(17) 0.0288(4) Uani d . 1 1 . .
    H H3 0.4974 0.7398 0.1352 0.035 Uiso calc R 1 1 . .
    C C6 0.8655(2) 0.83537(19) 0.19193(15) 0.0212(4) Uani d . 1 1 . .
    C C2 0.7818(2) 0.9710(2) 0.33545(16) 0.0265(4) Uani d . 1 1 . .
    H H5 0.8047 1.0416 0.4025 0.032 Uiso calc R 1 1 . .
    C C18 0.7174(2) 0.4501(2) 0.40383(16) 0.0266(4) Uani d . 1 1 . .
    H H6A 0.6521 0.5092 0.4011 0.032 Uiso calc R 1 1 . .
    H H6B 0.7988 0.4970 0.4713 0.032 Uiso calc R 1 1 . .
    C C7 0.9826(2) 0.7887(2) 0.14329(15) 0.0216(4) Uani d . 1 1 . .
    H H7 0.9253 0.7226 0.0698 0.026 Uiso calc R 1 1 . .
    C C3 0.6328(2) 0.8933(2) 0.27553(17) 0.0272(4) Uani d . 1 1 . .
    C C21 0.6408(2) 0.3647(2) 0.60345(16) 0.0261(4) Uani d . 1 1 . .
    C C20 0.5396(2) 0.3075(2) 0.48869(16) 0.0282(4) Uani d . 1 1 . .
    H H10A 0.4775 0.3685 0.4796 0.034 Uiso calc R 1 1 . .
    H H10B 0.4726 0.2109 0.4761 0.034 Uiso calc R 1 1 . .
    C C16 0.8769(2) 0.5855(2) 0.30509(16) 0.0268(4) Uani d . 1 1 . .
    H H11A 0.8158 0.6486 0.3035 0.032 Uiso calc R 1 1 . .
    H H11B 0.9622 0.6312 0.3702 0.032 Uiso calc R 1 1 . .
    C C1 0.8963(2) 0.9404(2) 0.29264(15) 0.0228(4) Uani d . 1 1 . .
    C C15 0.9334(2) 0.5636(2) 0.20475(16) 0.0249(4) Uani d . 1 1 . .
    H H13A 0.9785 0.4873 0.2007 0.030 Uiso calc R 1 1 . .
    H H13B 0.8475 0.5310 0.1405 0.030 Uiso calc R 1 1 . .
    C C13 1.1778(2) 1.0475(2) 0.18368(16) 0.0273(4) Uani d . 1 1 . .
    C C19 0.6274(2) 0.3021(2) 0.40408(16) 0.0291(4) Uani d . 1 1 . .
    H H15A 0.6963 0.2486 0.4177 0.035 Uiso calc R 1 1 . .
    H H15B 0.5570 0.2497 0.3322 0.035 Uiso calc R 1 1 . .
    C C8 1.1112(2) 0.8998(2) 0.12618(15) 0.0244(4) Uani d . 1 1 . .
    C C17 0.7835(3) 0.4409(2) 0.30818(18) 0.0338(5) Uani d . 1 1 . .
    H H17A 0.7014 0.3949 0.2411 0.041 Uiso calc R 1 1 . .
    H H17B 0.8465 0.3796 0.3104 0.041 Uiso calc R 1 1 . .
    C C9 1.1641(2) 0.8421(3) 0.03912(17) 0.0338(5) Uani d . 1 1 . .
    H H18 1.1217 0.7438 0.0004 0.041 Uiso calc R 1 1 . .
    C C14 1.0767(3) 1.2418(2) 0.2609(2) 0.0444(6) Uani d . 1 1 . .
    H H19A 1.1297 1.2932 0.2203 0.067 Uiso calc R 1 1 . .
    H H19B 1.0895 1.3074 0.3313 0.067 Uiso calc R 1 1 . .
    H H19C 0.9710 1.2007 0.2221 0.067 Uiso calc R 1 1 . .
    C C12 1.2910(2) 1.1316(3) 0.1514(2) 0.0381(5) Uani d . 1 1 . .
    H H20 1.3341 1.2301 0.1891 0.046 Uiso calc R 1 1 . .
    C C10 1.2774(3) 0.9263(3) 0.0089(2) 0.0437(6) Uani d . 1 1 . .
    H H21 1.3110 0.8851 -0.0489 0.052 Uiso calc R 1 1 . .
    C C11 1.3399(3) 1.0725(3) 0.0656(2) 0.0437(6) Uani d . 1 1 . .
    H H22 1.4151 1.1306 0.0455 0.052 Uiso calc R 1 1 . .
loop_
    _atom_site_aniso_label
    _atom_site_aniso_U_11
    _atom_site_aniso_U_22
    _atom_site_aniso_U_33
    _atom_site_aniso_U_12
    _atom_site_aniso_U_13
    _atom_site_aniso_U_23
    Cl1 0.0319(3) 0.0313(3) 0.0597(4) 0.0146(2) 0.0278(3) 0.0173(3)
    S1 0.0248(2) 0.0244(2) 0.0245(2) 0.00797(19) 0.00501(19) 0.0035(2)
    Cl2 0.0313(3) 0.0342(3) 0.0234(2) 0.0100(2) 0.0077(2) 0.0005(2)
    O2 0.0264(7) 0.0312(7) 0.0254(7) 0.0130(6) 0.0048(6) 0.0086(6)
    N2 0.0221(8) 0.0241(8) 0.0221(8) 0.0099(6) 0.0091(6) 0.0075(7)
    O4 0.0396(9) 0.0494(9) 0.0282(8) 0.0243(8) 0.0087(7) 0.0107(7)
    O1 0.0359(8) 0.0334(8) 0.0324(8) 0.0106(7) 0.0060(6) -0.0025(7)
    O3 0.0293(8) 0.0611(10) 0.0343(8) 0.0210(7) 0.0112(6) 0.0242(8)
    N1 0.0265(8) 0.0238(8) 0.0337(9) 0.0080(7) 0.0070(7) 0.0102(7)
    C5 0.0272(10) 0.0288(10) 0.0235(10) 0.0096(8) 0.0062(8) 0.0091(8)
    C4 0.0223(10) 0.0304(11) 0.0353(11) 0.0078(8) 0.0088(8) 0.0132(9)
    C6 0.0222(9) 0.0227(9) 0.0225(9) 0.0088(7) 0.0083(7) 0.0108(8)
    C2 0.0321(10) 0.0236(10) 0.0290(10) 0.0129(8) 0.0132(8) 0.0096(8)
    C18 0.0287(10) 0.0273(10) 0.0288(10) 0.0114(8) 0.0123(8) 0.0119(9)
    C7 0.0234(9) 0.0242(9) 0.0180(9) 0.0085(7) 0.0065(7) 0.0068(8)
    C3 0.0277(10) 0.0262(10) 0.0398(11) 0.0140(8) 0.0192(9) 0.0179(9)
    C21 0.0273(10) 0.0261(10) 0.0300(10) 0.0086(8) 0.0106(8) 0.0160(9)
    C20 0.0254(10) 0.0293(10) 0.0291(10) 0.0047(8) 0.0082(8) 0.0119(9)
    C16 0.0299(10) 0.0284(10) 0.0264(10) 0.0109(8) 0.0135(8) 0.0103(9)
    C1 0.0230(9) 0.0219(9) 0.0249(9) 0.0086(7) 0.0072(7) 0.0086(8)
    C15 0.0274(10) 0.0221(9) 0.0271(10) 0.0081(8) 0.0112(8) 0.0083(8)
    C13 0.0233(10) 0.0323(11) 0.0311(10) 0.0111(8) 0.0076(8) 0.0163(9)
    C19 0.0324(11) 0.0262(10) 0.0272(10) 0.0064(8) 0.0107(8) 0.0074(9)
    C8 0.0227(9) 0.0314(10) 0.0235(9) 0.0114(8) 0.0072(8) 0.0133(8)
    C17 0.0452(12) 0.0280(11) 0.0340(11) 0.0132(9) 0.0209(10) 0.0105(9)
    C9 0.0341(11) 0.0434(12) 0.0309(11) 0.0161(10) 0.0141(9) 0.0162(10)
    C14 0.0553(15) 0.0302(12) 0.0531(15) 0.0198(11) 0.0141(12) 0.0171(11)
    C12 0.0286(11) 0.0400(13) 0.0507(14) 0.0077(9) 0.0107(10) 0.0270(12)
    C10 0.0401(13) 0.0665(17) 0.0386(13) 0.0212(12) 0.0233(11) 0.0272(13)
    C11 0.0323(12) 0.0622(17) 0.0528(15) 0.0146(11) 0.0216(11) 0.0391(14)
_geom_special_details
;
All e.s.d.'s (except the e.s.d. in the dihedral angle between two l.s. planes)
are estimated using the full covariance matrix. The cell e.s.d.'s are taken
into account individually in the estimation of e.s.d.'s in distances, angles
and torsion angles; correlations between e.s.d.'s in cell parameters are only
used when they are defined by crystal symmetry. An approximate (isotropic)
treatment of cell e.s.d.'s is used for estimating e.s.d.'s involving l.s.
planes.
;
loop_
    _geom_bond_atom_site_label_1
    _geom_bond_atom_site_label_2
    _geom_bond_site_symmetry_2
    _geom_bond_distance
    _geom_bond_publ_flag
    Cl1 C3 . 1.7332(19) ?
    S1 O1 . 1.4240(15) ?
    S1 O2 . 1.4354(14) ?
    S1 N1 . 1.6315(17) ?
    S1 C1 . 1.7629(19) ?
    N2 C15 . 1.507(2) ?
    N2 C7 . 1.521(2) ?
    N2 H3A . 0.9000 ?
    N2 H3B . 0.9000 ?
    O4 C21 . 1.328(2) ?
    O4 H6 . 0.8200 ?
    O3 C21 . 1.204(2) ?
    N1 C13 . 1.436(3) ?
    N1 C14 . 1.480(3) ?
    C5 C4 . 1.387(3) ?
    C5 C6 . 1.392(3) ?
    C5 H2 . 0.9300 ?
    C4 C3 . 1.381(3) ?
    C4 H3 . 0.9300 ?
    C6 C1 . 1.398(3) ?
    C6 C7 . 1.513(2) ?
    C2 C3 . 1.388(3) ?
    C2 C1 . 1.393(3) ?
    C2 H5 . 0.9300 ?
    C18 C17 . 1.512(3) ?
    C18 C19 . 1.518(3) ?
    C18 H6A . 0.9700 ?
    C18 H6B . 0.9700 ?
    C7 C8 . 1.529(2) ?
    C7 H7 . 0.9800 ?
    C21 C20 . 1.499(3) ?
    C20 C19 . 1.522(3) ?
    C20 H10A . 0.9700 ?
    C20 H10B . 0.9700 ?
    C16 C15 . 1.513(3) ?
    C16 C17 . 1.515(3) ?
    C16 H11A . 0.9700 ?
    C16 H11B . 0.9700 ?
    C15 H13A . 0.9700 ?
    C15 H13B . 0.9700 ?
    C13 C8 . 1.397(3) ?
    C13 C12 . 1.400(3) ?
    C19 H15A . 0.9700 ?
    C19 H15B . 0.9700 ?
    C8 C9 . 1.401(3) ?
    C17 H17A . 0.9700 ?
    C17 H17B . 0.9700 ?
    C9 C10 . 1.384(3) ?
    C9 H18 . 0.9300 ?
    C14 H19A . 0.9600 ?
    C14 H19B . 0.9600 ?
    C14 H19C . 0.9600 ?
    C12 C11 . 1.369(3) ?
    C12 H20 . 0.9300 ?
    C10 C11 . 1.381(4) ?
    C10 H21 . 0.9300 ?
    C11 H22 . 0.9300 ?
loop_
    _geom_angle_atom_site_label_1
    _geom_angle_atom_site_label_2
    _geom_angle_atom_site_label_3
    _geom_angle_site_symmetry_1
    _geom_angle_site_symmetry_3
    _geom_angle
    _geom_angle_publ_flag
    O1 S1 O2 . . 119.59(9) ?
    O1 S1 N1 . . 108.15(9) ?
    O2 S1 N1 . . 106.88(8) ?
    O1 S1 C1 . . 108.63(9) ?
    O2 S1 C1 . . 109.38(8) ?
    N1 S1 C1 . . 102.91(8) ?
    C15 N2 C7 . . 115.42(14) ?
    C15 N2 H3A . . 108.4 ?
    C7 N2 H3A . . 108.4 ?
    C15 N2 H3B . . 108.4 ?
    C7 N2 H3B . . 108.4 ?
    H3A N2 H3B . . 107.5 ?
    C21 O4 H6 . . 109.5 ?
    C13 N1 C14 . . 117.16(17) ?
    C13 N1 S1 . . 120.96(13) ?
    C14 N1 S1 . . 115.98(15) ?
    C4 C5 C6 . . 121.92(19) ?
    C4 C5 H2 . . 119.0 ?
    C6 C5 H2 . . 119.0 ?
    C3 C4 C5 . . 119.18(18) ?
    C3 C4 H3 . . 120.4 ?
    C5 C4 H3 . . 120.4 ?
    C5 C6 C1 . . 117.17(17) ?
    C5 C6 C7 . . 117.27(17) ?
    C1 C6 C7 . . 125.46(16) ?
    C3 C2 C1 . . 118.31(18) ?
    C3 C2 H5 . . 120.8 ?
    C1 C2 H5 . . 120.8 ?
    C17 C18 C19 . . 112.27(17) ?
    C17 C18 H6A . . 109.2 ?
    C19 C18 H6A . . 109.2 ?
    C17 C18 H6B . . 109.2 ?
    C19 C18 H6B . . 109.2 ?
    H6A C18 H6B . . 107.9 ?
    C6 C7 N2 . . 111.23(14) ?
    C6 C7 C8 . . 120.45(16) ?
    N2 C7 C8 . . 109.32(14) ?
    C6 C7 H7 . . 104.8 ?
    N2 C7 H7 . . 104.8 ?
    C8 C7 H7 . . 104.8 ?
    C4 C3 C2 . . 121.21(18) ?
    C4 C3 Cl1 . . 119.27(15) ?
    C2 C3 Cl1 . . 119.51(16) ?
    O3 C21 O4 . . 122.96(19) ?
    O3 C21 C20 . . 123.80(19) ?
    O4 C21 C20 . . 113.22(17) ?
    C21 C20 C19 . . 112.61(16) ?
    C21 C20 H10A . . 109.1 ?
    C19 C20 H10A . . 109.1 ?
    C21 C20 H10B . . 109.1 ?
    C19 C20 H10B . . 109.1 ?
    H10A C20 H10B . . 107.8 ?
    C15 C16 C17 . . 109.79(16) ?
    C15 C16 H11A . . 109.7 ?
    C17 C16 H11A . . 109.7 ?
    C15 C16 H11B . . 109.7 ?
    C17 C16 H11B . . 109.7 ?
    H11A C16 H11B . . 108.2 ?
    C2 C1 C6 . . 122.19(17) ?
    C2 C1 S1 . . 118.86(15) ?
    C6 C1 S1 . . 118.74(14) ?
    N2 C15 C16 . . 114.61(16) ?
    N2 C15 H13A . . 108.6 ?
    C16 C15 H13A . . 108.6 ?
    N2 C15 H13B . . 108.6 ?
    C16 C15 H13B . . 108.6 ?
    H13A C15 H13B . . 107.6 ?
    C8 C13 C12 . . 119.4(2) ?
    C8 C13 N1 . . 125.42(17) ?
    C12 C13 N1 . . 115.16(19) ?
    C18 C19 C20 . . 113.90(17) ?
    C18 C19 H15A . . 108.8 ?
    C20 C19 H15A . . 108.8 ?
    C18 C19 H15B . . 108.8 ?
    C20 C19 H15B . . 108.8 ?
    H15A C19 H15B . . 107.7 ?
    C13 C8 C9 . . 117.75(18) ?
    C13 C8 C7 . . 128.70(17) ?
    C9 C8 C7 . . 113.54(18) ?
    C18 C17 C16 . . 114.47(17) ?
    C18 C17 H17A . . 108.6 ?
    C16 C17 H17A . . 108.6 ?
    C18 C17 H17B . . 108.6 ?
    C16 C17 H17B . . 108.6 ?
    H17A C17 H17B . . 107.6 ?
    C10 C9 C8 . . 122.2(2) ?
    C10 C9 H18 . . 118.9 ?
    C8 C9 H18 . . 118.9 ?
    N1 C14 H19A . . 109.5 ?
    N1 C14 H19B . . 109.5 ?
    H19A C14 H19B . . 109.5 ?
    N1 C14 H19C . . 109.5 ?
    H19A C14 H19C . . 109.5 ?
    H19B C14 H19C . . 109.5 ?
    C11 C12 C13 . . 121.6(2) ?
    C11 C12 H20 . . 119.2 ?
    C13 C12 H20 . . 119.2 ?
    C11 C10 C9 . . 119.1(2) ?
    C11 C10 H21 . . 120.4 ?
    C9 C10 H21 . . 120.4 ?
    C12 C11 C10 . . 119.9(2) ?
    C12 C11 H22 . . 120.0 ?
    C10 C11 H22 . . 120.0 ?
loop_
    _geom_torsion_atom_site_label_1
    _geom_torsion_atom_site_label_2
    _geom_torsion_atom_site_label_3
    _geom_torsion_atom_site_label_4
    _geom_torsion_site_symmetry_1
    _geom_torsion_site_symmetry_2
    _geom_torsion_site_symmetry_3
    _geom_torsion_site_symmetry_4
    _geom_torsion
    _geom_torsion_publ_flag
    O1 S1 N1 C13 . . . . 166.82(14) ?
    O2 S1 N1 C13 . . . . 36.83(17) ?
    C1 S1 N1 C13 . . . . -78.34(16) ?
    O1 S1 N1 C14 . . . . -41.01(17) ?
    O2 S1 N1 C14 . . . . -170.99(15) ?
    C1 S1 N1 C14 . . . . 73.83(17) ?
    C6 C5 C4 C3 . . . . 0.0(3) ?
    C4 C5 C6 C1 . . . . -0.8(3) ?
    C4 C5 C6 C7 . . . . 175.82(17) ?
    C5 C6 C7 N2 . . . . -102.80(18) ?
    C1 C6 C7 N2 . . . . 73.5(2) ?
    C5 C6 C7 C8 . . . . 127.40(18) ?
    C1 C6 C7 C8 . . . . -56.3(2) ?
    C15 N2 C7 C6 . . . . 56.1(2) ?
    C15 N2 C7 C8 . . . . -168.43(15) ?
    C5 C4 C3 C2 . . . . 1.0(3) ?
    C5 C4 C3 Cl1 . . . . -179.69(14) ?
    C1 C2 C3 C4 . . . . -1.2(3) ?
    C1 C2 C3 Cl1 . . . . 179.56(13) ?
    O3 C21 C20 C19 . . . . -26.4(3) ?
    O4 C21 C20 C19 . . . . 155.14(17) ?
    C3 C2 C1 C6 . . . . 0.3(3) ?
    C3 C2 C1 S1 . . . . 174.95(13) ?
    C5 C6 C1 C2 . . . . 0.7(3) ?
    C7 C6 C1 C2 . . . . -175.65(17) ?
    C5 C6 C1 S1 . . . . -174.00(13) ?
    C7 C6 C1 S1 . . . . 9.7(2) ?
    O1 S1 C1 C2 . . . . -1.84(17) ?
    O2 S1 C1 C2 . . . . 130.31(15) ?
    N1 S1 C1 C2 . . . . -116.33(15) ?
    O1 S1 C1 C6 . . . . 173.00(14) ?
    O2 S1 C1 C6 . . . . -54.86(16) ?
    N1 S1 C1 C6 . . . . 58.50(16) ?
    C7 N2 C15 C16 . . . . -92.52(19) ?
    C17 C16 C15 N2 . . . . -170.85(16) ?
    C14 N1 C13 C8 . . . . -117.4(2) ?
    S1 N1 C13 C8 . . . . 34.5(3) ?
    C14 N1 C13 C12 . . . . 61.3(2) ?
    S1 N1 C13 C12 . . . . -146.80(15) ?
    C17 C18 C19 C20 . . . . -171.27(17) ?
    C21 C20 C19 C18 . . . . -68.0(2) ?
    C12 C13 C8 C9 . . . . 1.3(3) ?
    N1 C13 C8 C9 . . . . 179.94(17) ?
    C12 C13 C8 C7 . . . . -177.35(18) ?
    N1 C13 C8 C7 . . . . 1.3(3) ?
    C6 C7 C8 C13 . . . . 27.4(3) ?
    N2 C7 C8 C13 . . . . -103.2(2) ?
    C6 C7 C8 C9 . . . . -151.28(17) ?
    N2 C7 C8 C9 . . . . 78.08(19) ?
    C19 C18 C17 C16 . . . . -178.95(17) ?
    C15 C16 C17 C18 . . . . -178.47(17) ?
    C13 C8 C9 C10 . . . . -0.6(3) ?
    C7 C8 C9 C10 . . . . 178.25(19) ?
    C8 C13 C12 C11 . . . . -0.9(3) ?
    N1 C13 C12 C11 . . . . -179.73(19) ?
    C8 C9 C10 C11 . . . . -0.5(3) ?
    C13 C12 C11 C10 . . . . -0.2(3) ?
    C9 C10 C11 C12 . . . . 0.9(3) ?
loop_
    _geom_hbond_atom_site_label_D
    _geom_hbond_atom_site_label_H
    _geom_hbond_atom_site_label_A
    _geom_hbond_site_symmetry_A
    _geom_hbond_distance_DH
    _geom_hbond_distance_HA
    _geom_hbond_distance_DA
    _geom_hbond_angle_DHA
    _geom_hbond_publ_flag
    N2 H3A Cl2 2_765 0.90 2.31 3.154(2) 156.7 y
    N2 H3B O3 2_766 0.90 2.32 2.821(2) 115.2 y
    C16 H11B O3 2_766 0.97 2.56 3.201(2) 123.5 y
    O4 H6 Cl2 1_556 0.82 2.22 3.043(2) 175.7 y
    C4 H3 Cl2 2_665 0.93 2.82 3.651(2) 149.6 y
    C18 H6A O4 2_666 0.97 2.56 3.467(2) 156.6 y
    C7 H7 Cl2 . 0.98 2.59 3.534(2) 162.2 y
    N2 H3B S1 . 0.90 2.98 3.533(2) 121.4 n
    N2 H3B O2 . 0.90 2.02 2.802(2) 144.0 y
    C2 H5 O1 . 0.93 2.52 2.894(2) 104.4 n
    C14 H19B O1 . 0.96 2.48 2.881(3) 104.7 n
